# Supplementary material for: Prenylated apigenin derivatives from Cannabis sativa L.: isolation, biosynthesis, and anti-inflammatory properties
Source: J Cannabis Res. 2026 Apr 16;8:66. doi: 10.1186/s42238-026-00438-4 (PMC13195824; doi:10.1186/s42238-026-00438-4)
Supplement: Supplementary file 2 — Supplementary Material 2. [file 42238_2026_438_MOESM2_ESM.zip]

Archive with 4 entries (4 files):
- ApigeninManuscript.csv
- __MACOSX/._ApigeninManuscript.csv
- (Submission Copy) Linear Regression Model for Apigenin Manuscript.R
- __MACOSX/._(Submission Copy) Linear Regression Model for Apigenin Manuscript.R
