# Supplementary material for: Prenylated apigenin derivatives from Cannabis sativa L.: isolation, biosynthesis, and anti-inflammatory properties
Source: J Cannabis Res. 2026 Apr 16;8:66. doi: 10.1186/s42238-026-00438-4 (PMC13195824; doi:10.1186/s42238-026-00438-4)
Supplement: Supplementary file 2 — Supplementary Material 2. [file 42238_2026_438_MOESM2_ESM.zip › ApigeninManuscript.csv]

Compound	�M	A	B	C	D
MK	0.5	96.29090909	125.7019438	100.6525285	92.00359389
MK	1	89.38181818	115.1187905	77.32463295	87.96046721
MK	5	100.4363636	92.54859611	68.76019576	85.89398023
MK	10	73.81818182	97.30021598	43.88254486	76.10062893
MK	20	56.14545455	82.72138229	30.17944535	67.11590296
MK	40	50.4	51.18790497	52.52854812	71.60826595
MK	80	64.8	31.3174946	45.5954323	62.44384546
MK	100	62.4	66.63066955	43.96411093	59.38903863
Api	0.5	99.59049959	123.8346526	104.8066876	99.55516014
Api	1	109.99181	89.62181179	90.59561129	86.74377224
Api	5	106.3882064	68.77748461	89.86415883	92.25978648
Api	10	94.34889435	58.92700088	91.64054336	85.3202847
Api	20	94.92219492	87.15919085	90.8045977	72.24199288
Api	40	92.38329238	36.58751099	93.83490073	68.68327402
Api	80	73.62817363	111.0817942	100.1044932	79.62633452
Api	100	85.74938575	36.4116095	90.70010449	76.06761566
PA	0.5	100.0863558	120.8757637	109.9510604	86.54880861
PA	1	95.50949914	95.41751527	103.4257749	79.78478094
PA	5	94.64594128	104.5824847	86.29690049	60.33820138
PA	10	70.55267703	101.4256619	84.09461664	90.0076864
PA	20	29.62003454	85.94704684	78.87438825	79.93850884
PA	40	52.07253886	69.14460285	24.79608483	27.90161414
PA	80	24.69775475	53.66598778	37.76508972	18.21675634
PA	100	39.46459413	26.98574338	23.00163132	22.67486549
GA	0.5	109.0817356	99.38335046	74.04479578	88.60856269
GA	1	67.60847629	52.72353546	84.58498024	89.29663609
GA	5	39.25327952	38.74614594	82.01581028	76.45259939
GA	10	48.33501514	24.04933196	70.09222661	69.95412844
GA	20	49.54591322	102.0554985	51.71277997	69.11314985
GA	40	25.83249243	35.56012333	44.53227931	66.89602446
GA	80	19.37436932	39.4655704	43.87351779	26.83486239
GA	100	15.33804238	59.40390545	27.53623188	42.58409786
