# Supplementary material for: Prenylated apigenin derivatives from Cannabis sativa L.: isolation, biosynthesis, and anti-inflammatory properties
Source: J Cannabis Res. 2026 Apr 16;8:66. doi: 10.1186/s42238-026-00438-4 (PMC13195824; doi:10.1186/s42238-026-00438-4)
Supplement: Supplementary file 2 — Supplementary Material 2. [file 42238_2026_438_MOESM2_ESM.zip › (Submission Copy) Linear Regression Model for Apigenin Manuscript.R]

df <- read.csv("ApigeninManuscript.csv" , fileEncoding = "latin1")

library(tidyverse)
library(car)
library(MASS)


##Seting up the data frame to be in the proper format
data = df |> pivot_longer(
  cols = c(A, B, C, D),
 names_to = "replicate",
values_to = "percent_formation"
) |> 
  mutate(Compound = factor(Compound,
                           levels=c("MK","PA","Api","GA") )) # set MK886 to be "control"


#X-axis plotted as the natural logarithm of µM to linearize the relationship between x and y
data |> ggplot(aes(y=percent_formation,x= log(µM), col = replicate))  +
  geom_line()+
  facet_wrap(~Compound)


#A linear regression model where the intercept and slope of the line change depending on the compound. 
model = lm(data = data, percent_formation ~ log(µM)* Compound)


#MODEL ASSUMPTIONS
##Linear regression model assumption #1
qqnorm(residuals(model))
qqline(residuals(model), col = "red")
##Q-Q plot exhbits a relatively straight line, suggesting our model satisfies the assumption of normality of residuals

##Linear regression model assumption #2
car::durbinWatsonTest(model)
## Durbin-Watson test yields p-value greater than 0.05 (0.448) and therefore exhbit independence of errors

##Linear regression model assumption #3 & 4
plot(model, which = 1)   
# Residuals vs Fitted also shows LOESS curve is almost flat, and absent of any strong curve, suggesting our model satisfies the assumption of linearity 
#the plot also shows that the vertical spread of residuals is relatively consistent. No sections have a significantly higher variance and therefore satisfies the assumption of homoskedasicty

###Therefore, our linear regression model passed all of the required assumptions 


##The model results:
summary(model)


# Simulating 1000000 slopes and y-intercepts, assuming the sampling distribution of beta's is Gaussian
beta_sim <- mvrnorm(1000000, coef(model), vcov(model))

concentrations = log(c(0.5,1,5,10,20, 40, 80, 100))

estimates = NULL

for (c in concentrations){
  MK  = c(1, c, 0, 0, 0, 0, 0, 0)
  PA  = c(1, c, 1, 0, 0, c, 0, 0)
  Api = c(1, c, 0, 1, 0, 0, c, 0)
  GA  = c(1, c, 0, 0, 1, 0, 0, c)
  
  # fitted values for each compound
  MK_sim <- beta_sim %*% MK
  PA_sim <- beta_sim %*% PA
  Api_sim <- beta_sim %*% Api
  GA_sim <- beta_sim %*% GA
  
  x = rbind(PA_pct <- quantile(PA_sim/MK_sim, probs = c(0.05,0.5,0.95)),
        Api_pct = quantile(Api_sim/MK_sim, probs = c(0.05,0.5,0.95)),
        GA_pct = quantile(GA_sim/MK_sim, probs = c(0.05,0.5,0.95))) |> data.frame() |> 
    cbind.data.frame( compound = c("PA","Api","GA"),
                      concentration = exp(c)
                      )
  
  #Computing the p-value of a 1-sided test via simulation.
  x$p_value = c(mean((PA_sim/MK_sim)>1), mean((Api_sim/MK_sim)>1), mean((GA_sim/MK_sim)>1))
  
  
  estimates = rbind.data.frame(estimates,x)
  
}

# change conc to factor for plotting
estimates$concentration_f <- factor(
  estimates$concentration,
  levels = c(0.5, 1, 5, 10, 20, 40, 80, 100)
)

# significance levels
estimates = estimates |>
  mutate(
    p_value_cat = case_when(
      p_value < 0.001 ~ "***",
      p_value < 0.01  ~ "**",
      p_value < 0.05  ~ "*",
      TRUE            ~ ""
    )
  )


##Bar chart for visualization
estimates |> 
  filter(compound !="") |> 
ggplot( aes(x = concentration_f, y = 100*X50., fill = compound)) +
  geom_bar(stat = "identity", position = "dodge")+
  geom_errorbar(aes(x= concentration_f, ymin = 100*X5., ymax = 100*X95.),position = "dodge")+
  geom_hline(yintercept = 100, linetype = "dashed")+
  geom_text(
    aes(
      label = p_value_cat,
      y = 100 * X95. + 3   
    ),
    position = position_dodge(width = 0.8),
    vjust = 1,
    hjust = 0.6,
    size = 5,
    #angle = 90,
  ) +
  theme_bw()+
  labs(x = expression(Concentration~(mu*M)),
       y = "% formation relative to MK-886")
